# Supplementary material for: MicroRNA Expression Profiling of the Porcine Developing Brain
Source: PLoS One. 2011 Jan 6;6(1):e14494. doi: 10.1371/journal.pone.0014494 (PMC3017054; doi:10.1371/journal.pone.0014494)
Supplement: Table S1 — The results of Tukey-Kramer multiple comparisons test between each sample group representing particular developmental stage and tissue. One-way ANOVA was applied to determine the probability values presented. (0.02 MB XLS) [file pone.0014494.s002.xls]

## Sheet: Sheet1
	miR-17	miR-18	miR-29c	miR-106a	miR-135a	miR-135b	miR-221	miR-222
F50 CC - F50 Cereb	p<0.001	p<0.001	p>0.05	p<0.001	p<0.001	p>0.05	p<0.001	p<0.001
F50 CC - F100 CC	p<0.001	p<0.001	p>0.05	p<0.001	p<0.05	p<0.001	p<0.01	p<0.001
F50 CC - F100 Cereb	p<0.001	p<0.001	p>0.05	p<0.001	p>0.05	p<0.001	p<0.001	p<0.001
F50 CC - Adult CC	p<0.001	p<0.001	p<0.001	p<0.001	p>0.05	p>0.05	p<0.001	p<0.001
F50 CC - Adult Cereb	p<0.001	p<0.001	p<0.001	p<0.001	p<0.05	p<0.001	p>0.05	p<0.01
F50 Cereb - F100 CC	p<0.05	p<0.01	p>0.05	p<0.001	p<0.001	p<0.001	p>0.05	p<0.05
F50 Cereb - F100 Cereb	p>0.05	p>0.05	p>0.05	p>0.05	p<0.001	p<0.001	p>0.05	p>0.05
F50 Cereb - Adult CC	p<0.001	p<0.001	p<0.001	p<0.001	p<0.001	p<0.05	p>0.05	p>0.05
F50 Cereb - Adult Cereb	p<0.001	p<0.001	p<0.001	p<0.001	p<0.001	p<0.001	p<0.01	p<0.01
F100 CC - F100 Cereb	p<0.05	p>0.05	p>0.05	p>0.05	p>0.05	p>0.05	p<0.01	p<0.001
F100 CC - Adult CC	p>0.05	p>0.05	p<0.001	p>0.05	p>0.05	p<0.001	p<0.01	p<0.001
F100 CC - Adult Cereb	p>0.05	p>0.05	p<0.001	p>0.05	p>0.05	p>0.05	p>0.05	p>0.05
F100 Cereb - Adult CC	p<0.001	p<0.001	p<0.001	p<0.01	p>0.05	p<0.001	p>0.05	p>0.05
F100 Cereb - Adult Cereb	p<0.001	p<0.001	p<0.001	p<0.01	p>0.05	p>0.05	p<0.001	p<0.001
Adult CC - Adult Cereb	p>0.05	p>0.05	p>0.05	p>0.05	p>0.05	p<0.001	p<0.001	p<0.001
