# Supplementary material for: MicroRNA Expression Profiling of the Porcine Developing Brain
Source: PLoS One. 2011 Jan 6;6(1):e14494. doi: 10.1371/journal.pone.0014494 (PMC3017054; doi:10.1371/journal.pone.0014494)
Supplement: Table S2 — The list of probability values following ANOVA analysis of the microarray data, resulted in a number of microRNA (miRNA) candidates chosen for qPCR validation. P-values for miR-221/222 were obtained when both stage and tissue was considered statistically variable. Values for other miRNAs were obtained when the developmental stage was the considered variable. Ssc and hsa stand for Sus scrofa and Homo sapiens probe, respectively. (0.02 MB XLS) [file pone.0014494.s003.xls]

## Sheet: Sheet1
microRNA	P-value
hsa-miR-17	2e-09
hsa-miR-18a	2.41e-09
hsa-miR-29c	4.47e-09
hsa-miR-106a	1.71e-08
hsa-miR-135a	8.07e-09
hsa-miR-135b	1.9e-08
hsa-miR-221	3.64e-11
hsa-miR-222	2.62e-08
